# Supplementary material for: Sexual phenotype drives variation in endocrine responses to social challenge in a quasi-clonal animal
Source: R Soc Open Sci. 2018 Apr 4;5(4):180002. doi: 10.1098/rsos.180002 (PMC5936956; doi:10.1098/rsos.180002)
Supplement: Datasets [file rsos180002supp2.xlsx]

## Sheet: Data set (exclude non-fight pai
Fights	Clone	StdL	TotL	Mass	Condition	Sex	GSI	tTPrepgh	tTPostpgh	tTRespostpre	tFPrepgh	tFPostpgh	tFRespostpre	tE2Prepgh	tE2Postpgh	tE2Respostpre	tP4Prepgh	tP4Postpgh	tP4Respostpre	tKTPrepgh	tKTPostpgh	tKTRespostpre	tT1stAggrAct	tTatal Aggression Pre	tTSpent MW	Escalated	Status	tContest Duration	Age (d)	Note
1	DAN2K	3.03	3.51	0.46	0.042299	Male	0.0493478	4.86526	4.79978	-0.0654799	5.3055	6.2431	0.937598	3.03094	2.99815	-0.0327898	6.44641	6.59155	0.145137	2.23051	2.5076	0.277094	4.74493	2.30259	0	N	L	6.71174	716
1	DAN2K	3.06	3.48	0.31	-0.117822	Male	0.0722581	4.43813	5.01141	0.573278	6.77526	5.91463	-0.86063	3.24709	3.15178	-0.0953102	6.16453	6.06856	-0.0959718	2.11457	1.97586	-0.138711	4.74493	2.56495	0	N	W	6.71174	485
2	DAN2K	3.01	3.54			Herm																	4.20469	1.60944	0	N	W	2.99573	282
2	DAN2K	2.98	3.38	0.32	-0.0808323	Herm	0.134687	4.5408	4.58947	0.0486728	6.8315	6.12966	-0.701836	4.46682	4.43403	-0.0327898	6.22495	6.27725	0.0522949	1.71938	1.69055	-0.0288315	4.20469	0	0	N	L	2.99573	276
3	DAN2K	2.1	2.46	0.14	0.0360571	Male	0.0385714	4.93935	4.37127	-0.568077	5.74158	5.3452	-0.396379	3.10715	2.74466	-0.362491	6.10499	6.20706	0.102065	2.05454	1.96624	-0.0882982	4.60517	1.94591	0	N	L	4.00733	218
3	DAN2K	2.16	2.59	0.17	0.0458146	Male	0.0305882	4.33979	4.7947	0.454908	5.83005	5.96114	0.131087	2.92827	3.01208	0.083808	6.05763	6.19856	0.140925	2.40664	1.92728	-0.47936	4.60517	0.693147	0	N	W	4.00733	521
4	DAN2K	2.4	2.78	0.28	0.0748448	Herm	0.0792857	4.40232	4.93528	0.532964	5.92031	6.19098	0.270665	3.84799	3.7992	-0.0487902	6.34968	6.54219	0.192508	1.68896	2.0745	0.385543	3.43399	1.94591	0	N	W	3.43399	198
4	DAN2K	2.35	2.78	0.2	0.0117135	Herm	0.1605	4.4976	5.39539	0.897791	5.6001	5.56508	-0.0350283	4.08346	3.98815	-0.0953102	6.41901	6.48077	0.0617575	1.74601	2.26861	0.522598	3.43399	0.693147	0	N	L	3.43399	161
6	DAN2K	2.95	3.38	0.36	-0.030711	Herm	0.0641667	4.59574	4.93662	0.340877	4.726	6.12212	1.39612	3.63167	3.51884	-0.112833	6.52487	6.38812	-0.136749	1.82426	1.91634	0.0920813	4.40672	0.693147	0	N	L	4.62497	199
6	DAN2K	2.94	3.36	0.39	0.00266271	Herm	0.134615	4.7763	5.00128	0.224978	5.54198	5.70269	0.160711	4.16934	4.24938	0.0800427	6.59247	6.20765	-0.384819	1.98309	2.10283	0.119738	4.40672	2.83321	0	N	W	4.62497	226
7	RHL	3.07	3.55	0.44	0.00880406	Male	0.0277273	4.27193	5.1741	0.902168	5.67811	5.68664	0.00853093	3.30997	3.22296	-0.0870114	6.02621	6.38452	0.358314	2.22606	3.88007	1.654	4.45435	0	0	N	L	5.22575	724
7	RHL	3.08	3.49	0.48	0.0454303	Male	0.0420833	4.42214	4.935	0.512864	5.45883	6.78826	1.32943	3.3799	3.41812	0.0382212	6.23243	6.29237	0.0599444	2.4506	3.97366	1.52306	4.45435	2.63906	0	N	W	5.22575	730
8	RHL	3.12	3.65	0.53	0.0819354	Herm	0.102264	4.49643	5.3965	0.900078	5.69967	6.3179	0.618231	4.89381	5.08599	0.192181	5.83425	6.51661	0.682356	1.77649	2.40651	0.630021	5.80814	1.94591	1.4816	Y	W	3.97029	296
8	RHL	3.08	3.6	0.41	-0.0245697	Herm	0.106829	4.47576	4.51757	0.0418103	6.20015	5.78638	-0.413765	3.534	3.27728	-0.25672	5.92825	6.47339	0.545144	1.61857	1.56503	-0.0535395	5.80814	1.38629	1.4816	Y	L	3.97029	296
10	DAN2K	2.56	2.95	0.24	-0.0191351	Herm	0.0995833	4.23284	4.55473	0.32189	5.28936	5.58992	0.300561	3.18779	3.18779	0	6.18417	6.22298	0.0388058	1.50118	1.88804	0.386866	3.8712	0.693147	0	N	L	2.48491	239
10	DAN2K	2.56	3.03	0.32	0.0608649	Herm	0.135937	4.32967	4.54965	0.219984	5.47449	5.93288	0.458382	3.57836	3.54557	-0.0327898	6.40369	5.99279	-0.410906	1.71951	1.58667	-0.132839	3.8712	2.19722	0	N	W	2.48491	199
11	DAN2K	2.96	3.43	0.39	-0.0040848	Male	0.0392308	4.65903	5.093	0.43397	5.43876	5.61739	0.178629	3.32099	3.32099	0	6.62361	6.50095	-0.122659	2.19123	4.54267	2.35144	3.97029	1.79176	0	N	L	5.65599	515
11	DAN2K	3	3.41	0.46	0.0524203	Male	0.0347826	4.53577	4.64655	0.110783	5.42787	6.02164	0.593769	3.34749	3.28295	-0.0645385	6.76231	6.06307	-0.699234	2.17299	2.04175	-0.131244	3.97029	3.09104	0	N	W	5.65599	515
12	DAN2K	2.94	3.36	0.37	-0.0173373	Herm	0.137568	5.42228	4.84075	-0.581527	5.9788	5.94351	-0.0352909	4.66295	4.74457	0.0816205	7.80056	6.55315	-1.24741	2.28161	2.15512	-0.126487	5.76832	2.07944	3.59457	Y	W	5.26269	218
12	DAN2K	2.92	3.39	0.33	-0.0505898	Herm	0.158182	4.58244	4.64417	0.0617273	5.6019	5.65347	0.0515754	3.52753	3.41312	-0.11441	6.90436	6.13974	-0.764618	1.93407	1.79068	-0.143384	5.76832	1.94591	3.59457	Y	L	5.26269	218
13	DAN2K	2.43	2.81	0.24	0.0247236	Male	0.035	4.2475	4.45674	0.209235	5.43392	5.37923	-0.0546846	2.95351	2.8639	-0.0896122	6.19357	6.23482	0.0412484	2.62835	2.62148	-0.00687561	4.7185	2.19722	0	N	W	3.2581	311
13	DAN2K	2.39	2.83	0.25	0.0482185	Male	0.032	4.94011	4.7994	-0.140713	5.07795	5.70783	0.629878	2.91368	2.9545	0.040822	6.3589	6.77093	0.412032	2.24252	3.10741	0.864899	4.7185	0	0	N	L	3.2581	496
14	DAN2K	2.59	2.98	0.23	-0.0392563	Herm	0.0847826	4.47419			6.31232			3.70047	3.50376	-0.19671	6.16973			1.67318			4.58497	2.89037	0	N	W	4.96284	199
14	DAN2K	2.59	3	0.28	0.0107437	Herm	0.127857	4.56592			5.86466			4.30457			6.40929			1.88425			4.58497	1.94591	0	N	L	4.96284	218
16	DAN2K	2.92	3.38	0.34	-0.0405898	Herm	0.0967647	4.53431	4.38791	-0.146406	5.12473	5.00854	-0.116189	3.30976	2.9241	-0.385662	6.4721	6.12491	-0.347196	1.87288	1.6761	-0.196781	2.83321	2.07944	0	Y	L	5.20949	205
16	DAN2K	2.9	3.27	0.5	0.126158	Herm	0.0634	4.41258	5.25173	0.839157	5.48178	8.05167	2.5699	4.20021	4.55308	0.352873	6.24771	6.85471	0.607	2.11005	2.47533	0.365282	2.83321	2.70805	0	Y	W	5.20949	218
17	RHL	2.66	3.04	0.2	-0.0928725	Male	0.074	4.4868	4.84202	0.355224	5.18907	6.45888	1.26981	3.08337	3.08337	0	6.66606	5.95176	-0.714305	3.00091	4.13589	1.13498	5.4161	1.09861	0	N	L	6.54535	524
17	RHL	2.6	3	0.22	-0.05263	Male	0.035	4.74425	5.08606	0.341811	5.16422	5.44719	0.282968	2.9045	2.85571	-0.0487902	6.51236	6.53495	0.0225904	2.71588	2.77971	0.0638261	5.4161	1.60944	0	N	W	6.54535	499
18	RHL	2.69	3.11	0.14	-0.162994	Herm	0.172143	4.84147	3.94916	-0.892305	5.52891	4.97434	-0.554568	3.80805	3.15127	-0.65678	6.43917	5.31062	-1.12855	1.89468	1.10887	-0.785814	4.99043	2.30259	0	Y	W	5.87774	143
18	RHL	2.69	3.09	0.27	-0.0329937	Herm	0.0907407	4.97907	5.51457	0.535499	5.60756	6.07308	0.465518	3.93351	4.5575	0.62399	6.44054	6.69977	0.259237	1.8822	2.47526	0.593067	4.99043	2.83321	0	Y	L	5.87774	144
19	DAN2K	2.47	2.99	0.2	-0.0287714	Male	0.0435	4.64058	4.89841	0.257832	5.909	5.74595	-0.163049	2.73864	2.6031	-0.135545	5.99453	5.71471	-0.279827	2.17534	2.86563	0.690289	5.0626	1.38629	0	N	L	5.54126	499
19	DAN2K	2.48	2.78	0.2	-0.0321451	Male	0.0555	4.65653	4.62406	-0.0324709	5.21896	5.12062	-0.0983415	2.69153	2.59771	-0.0938188	6.16038	6.09699	-0.0633888	2.40234	2.24775	-0.154591	5.0626	2.99573	0	N	W	5.54126	197
20	DAN2K	2.61	3.02	0.3	0.0239962	Herm	0.145667	4.88263	4.58058	-0.30205	5.16762	6.232	1.06438	3.29499	3.31152	0.0165293	5.96356	6.30731	0.343741	1.98011	1.84233	-0.137789	3.52636	2.56495	2.30259	Y	W	5.4848	238
20	DAN2K	2.59	3	0.27	0.0007437	Herm	0.107778	4.76561	4.35386	-0.411751	5.65054	5.65773	0.00718771	5.14577	5.09852	-0.0472529	6.20442	5.81433	-0.390087	1.95983	1.66389	-0.295945	3.52636	2.89037	2.30259	Y	L	5.4848	191
21	DAN2K	2.91	3.4	0.4	0.0227839	Male	0.027	5.0372	5.8747	0.837502	5.40308	5.986	0.582922	2.99657	2.94778	-0.0487902	6.60824	6.25968	-0.34856	2.54411	2.54949	0.00537926	4.38203	3.58352	4.68213	Y	W	7.40123	529
21	DAN2K	2.92	3.42	0.41	0.0294102	Male	0.0304878	5.41844	4.51883	-0.899607	5.87803	5.54861	-0.329421	3.00765	2.99112	-0.0165293	6.7985	5.71153	-1.08697	3.17767	3.54419	0.366523	4.38203	3.46574	4.68213	Y	L	7.40123	520
22	DAN2K	2.89	3.3	0.26	-0.110469	Herm	0.246538	4.52376	4.2813	-0.242458	5.85743	6.78601	0.928579	3.9496	3.91681	-0.0327898	5.97371	6.34052	0.366816	1.87288	1.64355	-0.229333	4.11087	1.79176	0	Y	L	4.64439	224
22	DAN2K	2.87	3.34	0.23	-0.133721	Herm	0.213043	5.26944			6.40666			2.96867			6.50386			2.08086			4.11087	2.30259	0	Y	W	4.64439	218
24	DAN2K	2.61	2.97	0.25	-0.0260038	Herm	0.1328	4.59905	4.61454	0.0154833	6.08386	5.2183	-0.865566	3.81636	3.81636	0	6.00708	5.84391	-0.163169	1.98425	1.83291	-0.151338	5.3845	1.38629	0	Y	W	3.66356	210
24	DAN2K	2.61	3.01	0.28	0.00399622	Herm	0.176071	4.40728	5.01413	0.606853	5.51394	4.95836	-0.555577	3.10076	3.05197	-0.0487902	5.94664	5.58816	-0.35848	1.86617	1.97749	0.111314	5.3845	1.09861	0	Y	L	3.66356	193
25	RHL	3.01	3.44	0.4	-0.0109535	Male	0.03125	4.73921	4.38554	-0.353667	5.52133	4.86137	-0.659959	2.81958	2.63726	-0.182322	6.42349	5.92979	-0.493706	3.24421	3.33127	0.0870681	4.30407	2.3979	0	Y	W	4.70048	842
25	RHL	3	3.42	0.37	-0.0375797	Male	0.0359459	4.61445	4.17942	-0.43503	5.33268	4.63629	-0.696382	2.57243	2.32297	-0.249461	6.52674	5.72612	-0.800616	3.07422	3.55243	0.478207	4.30407	2.30259	0	Y	L	4.70048	790
26	RHL	2.98	3.43	0.39	-0.0108323	Herm	0.16359	4.54097	4.0742	-0.466769	6.0078	5.27392	-0.733879	4.20929	4.17073	-0.038563	6.2681	5.91551	-0.35259	2.00478	1.60237	-0.402407	3.80666	2.3979	0.693147	Y	W	5.00395	158
26	RHL	2.95	3.39	0.38	-0.010711	Herm	0.0936842	4.50445	4.24129	-0.263157	5.9878	5.00119	-0.986611	4.0231	3.98059	-0.0425048	5.78475	5.81453	0.0297806	1.83815	1.59848	-0.239665	3.80666	1.60944	0.693147	Y	L	5.00395	201
27	DAN2K	2.91	3.37	0.43	0.0527839	Male	0.0281395	4.31643	3.86365	-0.45278	5.36475	5.70498	0.340229	2.52615	2.40099	-0.125163	5.7344	5.44323	-0.291168	2.18268	1.57805	-0.60463	4.38203	4.39445	5.83188	Y	L	4.20469	515
27	DAN2K	2.91	3.35	0.35	-0.0272161	Male	0.0317143	4.43247	4.23909	-0.193378	5.51039	5.99178	0.481394	2.78065	2.71611	-0.0645385	5.56693	5.90315	0.336224	2.09629	2.0023	-0.093986	4.38203	4.57471	5.83188	Y	W	4.20469	506
28	DAN2K	2.85	3.24	0.3	-0.0569736	Herm	0.156	4.52201	3.97588	-0.546137	5.54319	4.70303	-0.840153	3.62586	3.51551	-0.110348	6.12529	5.43059	-0.694695	1.93526	1.55306	-0.382202	3.89182	2.56495	0	N	W	4.85981	218
28	DAN2K	2.85	3.28	0.36	0.0030264	Herm	0.133333	4.37099	4.12194	-0.249047	5.606	4.56566	-1.04034	3.24995	3.00049	-0.249461	5.9321	5.40609	-0.526009	1.89814	1.49306	-0.405075	3.89182	0.693147	0	N	L	4.85981	218
29	DAN2K	2.52	2.95	0.21	-0.0356401	Male	0.0228571	4.75062	3.54333	-1.20729	5.53814	4.60011	-0.938032	3.14575	2.84564	-0.300105	6.32653	5.22399	-1.10255	2.69664	1.65829	-1.03835	5.19296	0.693147	0	N	L	5.62762	310
29	DAN2K	2.5	3.08	0.27	0.0311074	Male	0.0185185	4.25468	4.75685	0.502164	5.95864	6.04857	0.0899323	2.85708	3.1084	0.251314	5.7988	6.11487	0.316069	2.43153	2.6534	0.221869	5.19296	2.3979	0	N	W	5.62762	515
30	DAN2K	2.62	2.9	0.26	-0.0193775	Herm	0.149231	4.55627	4.01862	-0.537653	5.48362	4.29383	-1.1898	4.23203	4.07788	-0.154151	6.00627	5.58663	-0.41964	1.90646	1.46836	-0.438104	3.13549	0.693147	0	N	L	2.07944	199
30	DAN2K	2.61	2.98	0.26	-0.0160038	Herm	0.085	4.47686	4.12026	-0.356603	6.06197	5.49984	-0.562132	4.48324	4.37289	-0.110348	6.01192	5.32191	-0.690009	2.03593	1.56611	-0.469815	3.13549	1.09861	0	N	W	2.07944	184
31	RHL	2.73	3.14	0.32	0.00351131	Male	0.0359375	4.91157	4.20454	-0.707035	5.66694	5.04282	-0.624125	2.86247	2.94721	0.0847412	5.92594	5.68166	-0.244277	2.65218	3.26103	0.608853	5.01728	1.94591	0	Y	W	4.49981	735
31	RHL	2.68	3.14	0.28	-0.01962	Male	0.0260714	4.44505	4.16132	-0.283736	5.59901	4.86464	-0.734372	2.84594	2.72894	-0.117002	5.61457	5.65925	0.0446774	3.09774	2.59178	-0.505951	5.01728	0.693147	0	Y	L	4.49981	520
32	RHL	2.71	3.11	0.28	-0.0297412	Herm	0.134286	4.52701	4.76552	0.238512	6.82094	4.90189	-1.91905	3.66253	3.59354	-0.0689929	6.09557	6.22591	0.130336	1.96274	1.94704	-0.0157019	4.44265	1.60944	0	Y	L	5.54126	144
32	RHL	2.69	3.14	0.31	0.00700628	Herm	0.104839	4.41859	4.62895	0.210358	6.59196	5.60207	-0.989898	3.68806	3.7581	0.070034	5.93955	5.60002	-0.339531	2.125	1.92593	-0.199074	4.44265	2.30259	0	Y	W	5.54126	193
33	DAN2K	2.9	3.34	0.39	0.0161577	Male	0.0210256	4.58449	4.55078	-0.0337137	6.44953	5.95686	-0.492663	2.92036	2.99302	0.0726626	5.86355	5.72204	-0.141518	2.31371	4.21468	1.90097	5.78996	2.83321	0	Y	L	6.50578	516
33	DAN2K	2.91	3.3	0.34	-0.0372161	Male	0.0314706	5.34536	4.18681	-1.15855	5.82431	5.50899	-0.315314	3.11358	2.97638	-0.137201	6.29204	5.64274	-0.649294	3.27195	3.03484	-0.237102	5.78996	3.2581	0	Y	W	6.50578	830
34	DAN2K	2.85	3.28	0.32	-0.0369736	Herm	0.119375	4.59551	4.44509	-0.150428	5.59133	5.2798	-0.311534	3.70937	3.55522	-0.154151	5.63801	5.84243	0.204416	1.97849	1.76441	-0.214081	3.2581	0	0	N	L	3.80666	165
34	DAN2K	2.84	3.33	0.35	-0.0035999	Herm	0.119143	4.98124	5.05426	0.0730182	5.68952	5.48879	-0.20073	5.17016	5.25977	0.0896122	5.98275	5.6982	-0.284541	2.17854	2.23203	0.05349	3.2581	2.07944	0	N	W	3.80666	283
35	DAN2K	2.56	2.88	0.21	-0.0491351	Male	0.0442857	5.08633	4.33824	-0.748091	6.29584	5.1318	-1.16404	2.9912	2.94468	-0.04652	6.01718	5.92565	-0.0915364	3.28763	2.7424	-0.545233	3.09104	3.04452	1.60944	Y	L	6.1591	297
35	DAN2K	2.56	2.82	0.22	-0.0391351	Male	0.0331818	4.55471	4.50688	-0.0478318	6.89101	5.13811	-1.75291	2.96558	2.96331	-0.00227015	6.14676	6.1051	-0.0416547	2.32275	2.14596	-0.176785	3.09104	2.19722	1.60944	Y	W	6.1591	311
36	DAN2K	2.65	3	0.24	-0.0494988	Herm	0.170417	4.5751	4.44848	-0.126617	6.07484	4.80358	-1.27126	3.2363	3.08573	-0.150573	6.15508	5.46944	-0.685645	1.92073	2.1551	0.234369	2.70805	1.60944	0	Y	L	5.42495	191
36	DAN2K	2.63	2.99	0.27	-0.0127513	Herm	0.0892593	4.58449	4.63876	0.0542691	5.80454	4.68722	-1.11731	2.98495	3.10273	0.117783	5.9156	6.47656	0.56096	1.86759	1.84064	-0.0269561	2.70805	3.3322	0	Y	W	5.42495	239
37	DAN2K	2.89	3.34	0.33	-0.0404686	Male	0.0336364	4.35983	4.63114	0.271305	4.79144	6.0376	1.24616	2.76508	2.76508	0	5.63288	5.74097	0.108088	1.80695	3.89175	2.0848	6.03548	2.77259	0	N	W	6.10479	499
37	DAN2K	2.89	3.4	0.41	0.0395314	Male	0.0282927	3.95307	4.36363	0.410564	4.65036	6.09644	1.44608	2.73147	2.76425	0.0327898	5.73873	5.7723	0.0335653	1.42147	2.63777	1.2163	6.03548	1.38629	0	N	L	6.10479	496
38	DAN2K	2.84	3.29	0.37	0.0164001	Herm	0.0878378	3.98394	4.65388	0.669935	4.35434	6.44779	2.09345	3.95792	3.97445	0.0165293	5.65385	5.80351	0.149664	1.29423	1.76314	0.468903	4.72739	2.19722	0	N	W	3.13549	195
38	DAN2K	2.81	3.24	0.33	-0.0134786	Herm	0.167576	4.41092	4.71625	0.305333	5.77317	6.07163	0.298458	3.34385	3.2966	-0.0472529	5.84741	5.77205	-0.0753573	1.42948	1.77727	0.347792	4.72739	1.09861	0	N	L	3.13549	192
39	RHL	2.92	3.37	0.4	0.0194102	Male	0.02975	4.28632	4.66898	0.382663	4.56582	5.53911	0.973298	2.78294	2.78294	0	5.95019	5.95461	0.0044196	2.35986	3.79949	1.43963	3.43399	4.7185	5.0814	Y	L	7.74197	730
39	RHL	2.94	3.32	0.4	0.0126627	Male	0.03825	4.1989	4.34656	0.147666	5.1115	5.68847	0.576969	2.68185	2.61732	-0.0645385	5.87252	5.96762	0.0951017	2.15397	3.43232	1.27834	3.43399	4.7185	5.0814	Y	W	7.74197	791
40	RHL	2.95	3.44	0.41	0.019289	Herm	0.0853659	4.29244	4.92585	0.633418	4.94874	5.48239	0.533652	3.34041	3.34041	0	5.94988	5.9244	-0.0254789	1.53189	1.90863	0.376746	5.60947	1.94591	0	Y	W	5.4161	722
40	RHL	2.92	3.33	0.39	0.0094102	Herm	0.189487	4.05919	4.19772	0.138528	4.95495	6.23503	1.28008	2.97321	2.90867	-0.0645385	5.66348	5.71365	0.0501672	1.49844	1.59668	0.098236	5.60947	1.60944	0	Y	L	5.4161	199
41	DAN2K	2.6	3.01	0.25	-0.02263	Male	0.028	4.53368	3.84434	-0.689341	4.61827	5.28416	0.665898	2.56381	2.31487	-0.248941	5.91424	5.56912	-0.345119	2.32425	2.45401	0.129754	4.15888	2.19722	0	Y	L	4.27667	554
41	DAN2K	2.61	2.99	0.26	-0.0160038	Male	0.0196154	4.0945	4.21057	0.11607	6.03927	4.94001	-1.09926	2.6433	2.52837	-0.11493	6.00827	5.7923	-0.215965	1.47039	1.74165	0.271261	4.15888	2.19722	0	Y	W	4.27667	226
42	DAN2K	2.66	3.02	0.3	0.0071275	Herm	0.143	4.0043	4.59615	0.59185	5.26369	5.67247	0.408781	2.70935	2.70935	0	5.93556	5.86089	-0.074662	1.43188	1.77162	0.339737	3.49651	1.09861	0	N	L	3.13549	238
42	DAN2K	2.65	3.08	0.32	0.0305013	Herm	0.105938	3.89342	4.95011	1.05669	6.8281	5.82478	-1.00332	4.63562	4.58683	-0.0487902	5.68201	5.91584	0.233827	1.35829	1.91029	0.552007	3.49651	1.60944	0	N	W	3.13549	187
43	DAN2K	2.86	3.35	0.36	-0.0003473	Male	0.0247222	4.25919	4.02021	-0.238976	5.44264	4.91194	-0.530695	2.34403	2.02155	-0.322486	5.80508	5.52366	-0.281416	2.01225	2.31514	0.302894	6.16121	1.60944	0	Y	L	4.62497	278
43	DAN2K	2.85	3.32	0.42	0.0630264	Male	0.0319048	4.11033	4.83026	0.719934	5.2346	6.52932	1.29472	3.06063	3.15024	0.0896122	5.99706	6.5512	0.55414	2.25423	2.75583	0.501605	6.16121	2.30259	0	Y	W	4.62497	498
44	DAN2K	2.8	3.26	0.38	0.0398951	Herm	0.192368	4.16047	4.669	0.50853	4.72861	5.24675	0.518142	3.25121	3.18667	-0.0645385	5.86933	5.92723	0.0579042	1.48488	1.73504	0.250154	2.77259	0	0	N	L	2.83321	224
44	DAN2K	2.8	3.19	0.3	-0.0401049	Herm	0.138333	3.81367	4.20687	0.393199	4.47881	5.10927	0.63046	2.83294	2.70778	-0.125163	5.61537	5.76991	0.154534	1.32882	1.70804	0.379223	2.77259	1.79176	0	N	W	2.83321	185
45	RHL	2.81	3.19	0.34	-0.0034786	Male	0.0291176	4.10534	5.21342	1.10808	4.90105	5.92835	1.0273	2.75592	2.6183	-0.137621	5.84945	6.12464	0.275194	2.06815	3.87642	1.80828	3.61092	0	0	N	L	4.06044	790
45	RHL	2.82	3.23	0.35	0.00314762	Male	0.0311429	4.41593	4.27705	-0.138877	4.80834	5.94215	1.13381	3.06705	2.86044	-0.206614	5.99966	5.85651	-0.143157	2.22636	3.09176	0.865397	3.61092	2.19722	0	N	W	4.06044	790
46	RHL	2.83	3.32	0.4	0.0497739	Herm	0.1355	3.96721	4.40809	0.440881	5.1881	4.80194	-0.386155	3.19115	2.99796	-0.193191	5.92456	5.78792	-0.136634	1.34386	1.44195	0.098092	5.21494	2.48491	0	Y	W	4.11087	582
46	RHL	2.83	3.25	0.35	-0.0002261	Herm	0.0985714	4.36998	4.38694	0.0169653	5.87469	5.08498	-0.789711	4.19954	3.96065	-0.238892	6.0289	5.45619	-0.572716	1.54684	1.48254	-0.0642997	5.21494	2.07944	0	Y	L	4.11087	195
47	DAN2K	2.61	3.06	0.26	-0.0160038	Male	0.0323077	4.40576	4.16067	-0.245093	5.42841	5.70672	0.278304	2.92467	2.70152	-0.223144	5.8065	5.90321	0.0967082	1.87143	2.51058	0.639149	4.8828	2.48491	0	Y	L	4.8828	520
47	DAN2K	2.65	3.11	0.29	0.00050125	Male	0.0393103	4.23894	4.13672	-0.102221	5.36415	5.2896	-0.0745458	3.09541	2.80773	-0.287682	5.99847	5.88549	-0.112977	2.47261	3.05036	0.577758	4.8828	3.04452	0	Y	W	4.8828	549
48	DAN2K	2.67	3.08	0.3	0.00375376	Herm	0.139333	4.6206	5.67029	1.04969	5.24696	5.0057	-0.241266	3.19036	3.08001	-0.110348	6.21497	5.91335	-0.301624	1.75634	2.19139	0.435049	4.35671	0	0	Y	L	4.5326	223
48	DAN2K	2.67	3.14	0.33	0.0337538	Herm	0.133333	4.38588	4.46264	0.0767522	5.87357	5.47996	-0.393612	3.95716	3.77484	-0.182322	6.15271	5.81438	-0.338329	1.7152	1.45462	-0.260577	4.35671	1.38629	0	Y	W	4.5326	192
49	DAN2K	2.82	3.27	0.4	0.0531476	Male	0.02875	4.57288	4.9023	0.329412	5.49476	5.11788	-0.376883	3.1283	3.1468	0.0185035	6.17744	6.04136	-0.136081	2.20754	2.80383	0.596285	4.82831	1.38629	0	N	W	4.06044	496
49	DAN2K	2.83	3.28	0.31	-0.0402261	Male	0.0274194	3.92746	4.12216	0.1947	5.80854	5.0723	-0.736237	3.17891	2.75569	-0.423228	6.10046	5.54235	-0.558111	1.69863	2.30299	0.604364	4.82831	0	0	N	L	4.06044	507
51	RHL	2.88	3.37	0.39	0.0229052	Male	0.0330769	3.86212	4.64098	0.778865	4.89651	5.2258	0.32929	2.95283	3.10236	0.149532	5.87529	6.43545	0.560162	1.87464	3.82732	1.95268	5.81413	3.2581	0	Y	W	5.36129	705
51	RHL	2.86	3.42	0.31	-0.0503473	Male	0.0316129	5.32874	4.25148	-1.07726	5.46341	5.784	0.320596	3.5499	3.18056	-0.369336	6.34013	5.99816	-0.341968	2.75211	4.16905	1.41695	5.81413	3.13549	0	Y	L	5.36129	705
52	RHL	2.83	3.25	0.33	-0.0202261	Herm	0.0830303	5.63961	3.73392	-1.90569	5.21125	4.74023	-0.471015	4.25526	3.98016	-0.275103	5.73055	5.4447	-0.285844	2.26749	1.55832	-0.709177	4.38203	2.83321	0	N	L	6.23441	144
52	RHL	2.83	3.24	0.35	-0.0002261	Herm	0.106	4.6109	4.32864	-0.282265	5.41236	4.84679	-0.565574	3.53963	3.22726	-0.312375	5.66895	5.60633	-0.0626185	1.83798	1.84174	0.00375647	4.38203	3.04452	0	N	W	6.23441	142
53	DAN2K	2.67	3.09	0.4	0.103754	Male	0.0345	4.32083	4.39907	0.0782492	6.21482	5.51344	-0.701379	3.05387	3.23519	0.181322	5.68569	5.84244	0.156753	2.5786	3.7243	1.1457	5.77144	2.70805	0	Y	W	5.88888	292
53	DAN2K	2.68	3.09	0.26	-0.03962	Male	0.0215385	4.783	3.58251	-1.2005	5.46312	4.99729	-0.465826	3.04455	2.43145	-0.613104	5.76507	5.25476	-0.51031	2.97345	1.98893	-0.984518	5.77144	2.30259	0	Y	L	5.88888	484
54	DAN2K	2.69	3.05	0.3	-0.0029937	Herm	0.123	4.60578	4.29037	-0.315414	3.67827	4.90034	1.22207	4.99072	4.23162	-0.759091	4.71133	5.39759	0.686262	1.59027	1.72903	0.138756	3.95124	3.2581	0	Y	W	6.44413	198
54	DAN2K	2.68	3.02	0.29	-0.00962	Herm	0.131379	4.75621	4.45898	-0.29723	6.01754	5.94025	-0.0772937	3.18078	3.09809	-0.0826917	5.85458	5.74164	-0.112943	2.88984	1.87291	-1.01692	3.95124	2.63906	0	Y	L	6.44413	240
55	DAN2K	2.8	3.32	0.39	0.0498951	Male	0.0328205	4.69229	4.61128	-0.0810135	6.04723	5.17646	-0.870776	3.28323	3.28323	0	6.00926	6.50889	0.499638	3.44335	3.21975	-0.223601	4.36945	2.07944	0	N	W	3.3322	496
55	DAN2K	2.81	3.24	0.35	0.00652137	Male	0.0157143	4.56946	4.50337	-0.0660898	6.13533	5.54755	-0.587782	3.14122	3.09243	-0.0487902	5.98011	6.05511	0.075	2.64014	1.88506	-0.755078	4.36945	0.693147	0	N	L	3.3322	329
56	DAN2K	2.79	3.24	0.32	-0.0167311	Herm	0.0853125	4.51063	4.79372	0.283096	6.02313	5.11807	-0.905057	5.4241	5.28434	-0.139762	5.79081	6.15481	0.363998	2.39607	1.8553	-0.540766	5.14166	1.09861	0	N	W	2.94444	278
56	DAN2K	2.78	3.14	0.33	-0.0033574	Herm	0.129394	4.76599	4.04341	-0.722583	6.0753	4.61949	-1.45581	3.51351	3.72115	0.207639	5.73969	5.52444	-0.215253	2.53354	1.62304	-0.910499	5.14166	0	0	N	L	2.94444	218
57	RHL	2.9	3.31	0.34	-0.0338423	Male	0.0244118	4.89863	4.3692	-0.529428	6.17241	4.33325	-1.83916	3.31093	3.08778	-0.223144	6.08609	5.66316	-0.422928	3.16406	3.94392	0.779859	4.57471	2.70805	2.83321	Y	L	5.47646	842
57	RHL	2.91	3.48	0.38	0.00278394	Male	0.0292105	4.73378	4.27845	-0.455329	6.58952	4.86001	-1.7295	3.06317	2.92341	-0.139762	5.96878	5.66285	-0.305923	3.55345	3.95169	0.398248	4.57471	2.83321	2.83321	Y	W	5.47646	838
58	RHL	2.91	3.39	0.45	0.0727839	Herm	0.112667	5.01504	4.4386	-0.576439	5.87711	4.13458	-1.74252	4.34762	4.4735	0.12588	5.71223	6.0506	0.338376	2.49951	1.92791	-0.571601	2.83321	2.48491	0	N	W	4.29046	159
58	RHL	2.9	3.3	0.41	0.0361577	Herm	0.175122	4.35538	4.19429	-0.161091	6.13309	3.96795	-2.16514	3.65327	3.51217	-0.1411	5.759	5.6644	-0.0945991	2.47775	1.59963	-0.878114	2.83321	1.38629	0	N	L	4.29046	160
59	DAN2K	2.79	3.2	0.4	0.0632689	Male	0.03225	4.45667	5.14752	0.690851	6.32601	5.45192	-0.874086	3.22935	3.18134	-0.0480092	6.04567	6.25713	0.211454	2.86863	3.59063	0.721994	6.20254	1.38629	0	N	L	1.79176	515
59	DAN2K	2.79	3.29	0.4	0.0632689	Male	0.026	4.60559	5.49298	0.887396	6.97566	7.18312	0.20746	3.21777	3.2343	0.0165293	6.01595	6.67742	0.661471	3.15396	3.01921	-0.134746	6.20254	0.693147	0	N	W	1.79176	289
60	DAN2K	2.78	3.22	0.36	0.0266426	Herm	0.159722	4.73548	4.6213	-0.114181	6.24248	4.59153	-1.65095	3.77715	3.88069	0.103541	5.75515	5.98356	0.228415	2.47865	1.9921	-0.486553	4.20469	2.30259	0	N	W	4.47734	218
60	DAN2K	2.77	3.18	0.3	-0.0299837	Herm	0.132667	4.55294	4.20289	-0.350057	6.2912	5.30494	-0.986267	4.30479	4.139	-0.165792	5.75493	5.89607	0.141134	2.41926	1.64727	-0.771989	4.20469	2.63906	0	N	L	4.47734	224
61	DAN2K	2.7	3.18	0.3	-0.0063675	Male	0.0346667	4.38474	4.22664	-0.1581	5.88719	4.91716	-0.970037	3.13771	3.04534	-0.0923733	5.63343	5.79556	0.162136	2.76576	3.35978	0.594021	4.80402	1.09861	0	N	L	4.85981	582
61	DAN2K	2.68	3.14	0.27	-0.02962	Male	0.0292593	4.43756	4.12126	-0.3163	5.79156	4.16055	-1.63101	3.1479	2.98458	-0.163325	5.75447	5.54756	-0.206906	2.83555	2.83288	-0.00266775	4.80402	2.30259	0	N	W	4.85981	446
62	DAN2K	2.69	3.06	0.27	-0.0329937	Herm	0.13	4.54195	4.79285	0.250905	6.00923	4.32076	-1.68846	3.89419	3.89419	0	6.0509	6.06186	0.0109585	2.6825	1.95534	-0.727162	2.94444	2.70805	0	N	W	4.29046	192
62	DAN2K	2.69	3.12	0.33	0.0270063	Herm	0.14697	4.56208	4.4426	-0.119485	6.3146	4.36066	-1.95395	4.4616	4.36629	-0.0953102	5.93305	5.87117	-0.0618784	2.52315	1.73092	-0.792235	2.94444	1.09861	0	N	L	4.29046	165
63	RHL	2.88	3.24	0.32	-0.0470948	Male	0.0296875	4.90777	4.7073	-0.200476	6.039	5.61513	-0.423872	3.13249	2.99694	-0.135545	5.95482	5.89362	-0.0612033	3.36232	3.1667	-0.195623	4.68213	1.09861	0	N	L	3.46574	730
63	RHL	2.89	3.05	0.34	-0.0304686	Male	0.0208824	4.29704	4.34924	0.052201	5.84007	4.84615	-0.993921	3.49304	3.30268	-0.190354	5.63401	5.52413	-0.109885	2.48547	3.41134	0.925868	4.68213	1.38629	0	N	W	3.46574	720
64	RHL	2.89	3.39	0.37	-0.0004686	Herm	0.0681081	4.48826	4.03356	-0.454709	6.40764	4.4271	-1.98054	3.35703	3.22149	-0.135545	5.94414	5.59284	-0.351298	2.39886	1.50806	-0.890805	4.7362	2.56495	0	Y	L	4.79579	159
64	RHL	2.89	3.3	0.39	0.0195314	Herm	0.140256	4.60681	4.18503	-0.421787	6.10676	4.93627	-1.17049				5.87762	5.63595	-0.241666	2.43469	1.59511	-0.839578	4.7362	2.30259	0	Y	W	4.79579	138
65	DAN2K	2.79	3.23	0.37	0.0332689	Male	0.022973	4.4876	4.4252	-0.0624009	6.0442	5.03259	-1.01161	3.11022	3.33647	0.22625	5.85445	6.32786	0.473418	2.5217	2.8033	0.281599	6.74876	1.79176	0	N	L	4.66344	485
65	DAN2K	2.78	3.28	0.3	-0.0333574	Male	0.022	4.55658	4.58144	0.0248521	6.04863	4.84287	-1.20576	5.42893	5.15569	-0.273234	5.85107	5.84747	-0.00360112	3.15669	2.949	-0.207693	6.74876	2.83321	0	N	W	4.66344	485
66	DAN2K	2.77	3.2	0.36	0.0300163	Herm	0.146389	4.78779	4.7851	-0.00269151	6.32601	4.58721	-1.7388	4.44942	4.46595	0.0165293	5.88088	5.93163	0.0507462	2.55593	2.04362	-0.512317	4.5326	2.19722	0	Y	L	3.82864	230
66	DAN2K	2.77	3.19	0.27	-0.0599837	Herm	0.0759259	4.89652	4.18886	-0.707653	6.9963	4.38648	-2.60983	4.50486	4.42608	-0.0787809	6.24711	5.68057	-0.566538	2.75005	1.73754	-1.0125	4.5326	1.94591	0	Y	W	3.82864	190
67	DAN2K	2.74	3.17	0.27	-0.0498624	Male	0.0259259	4.61818	5.33763	0.71945	6.14333	4.74307	-1.40026	3.10162	3.08509	-0.0165293	5.87127	6.19341	0.322141	3.00357	2.99607	-0.00749878	5.33754	0	0	N	L	1.94591	499
67	DAN2K	2.72	3.11	0.32	0.00688505	Male	0.0259375	4.49456	5.18245	0.687886	6.26194	5.25174	-1.0102	3.19554	3.10023	-0.0953102	6.16983	5.90381	-0.266019	3.21094	3.56582	0.35488	5.33754	1.79176	0	N	W	1.94591	446
68	DAN2K	2.76	3.28	0.33	0.00339008	Herm	0.132121	4.5185			7.09247	6.13377	-0.958697	4.4232	4.2392	-0.184004	5.86855	5.64837	-0.220171	2.5407	3.19769	0.656989	3.2581	2.48491	0	Y	W	5.23111	191
68	DAN2K	2.75	3.16	0.35	0.0267638	Herm	0.132857	4.74361	4.97362	0.230011	6.1432	4.47072	-1.67248	3.92162	3.77074	-0.15088	5.74368	5.47191	-0.271768	2.59114	2.12331	-0.467836	3.2581	2.48491	0	Y	L	5.23111	218
69	RHL	2.9	3.31	0.36	-0.0138423	Male	0.0369444	4.75008			6.31001	4.77359	-1.53642	3.21234	3.01623	-0.196115	6.30273	6.0509	-0.251827	3.00846	4.92089	1.91243	3.89182	2.3979	0	Y	L	4.78749	575
69	RHL	2.9	3.37	0.38	0.00615768	Male	0.0352632	4.65725	4.42083	-0.236426	6.22274	4.46475	-1.75799	3.22308	2.96071	-0.262364	6.35205	5.93618	-0.415862	3.24229	3.15415	-0.0881488	3.89182	2.63906	0	Y	W	4.78749	499
70	RHL	2.9	3.31	0.45	0.0761577	Herm	0.178444	4.71469	4.42703	-0.287664	6.1864	3.84676	-2.33964	3.61742	3.49226	-0.125163	6.52134	5.74161	-0.779727	2.38625	1.54913	-0.837125	3.73767	1.60944	0	N	W	4.59512	162
70	RHL	2.9	3.28	0.4	0.0261577	Herm	0.14425	4.63032	4.41597	-0.214348	6.59314	4.39732	-2.19582	4.59097	4.51093	-0.0800427	6.2372	5.80131	-0.435894	2.42108	1.65398	-0.7671	3.73767	1.38629	0	N	L	4.59512	144
71	DAN2K	2.75	3.09	0.34	0.0167638	Male	0.0367647	4.87825	4.61122	-0.26703	6.51486	5.72652	-0.788342	3.25987	3.24334	-0.0165293	6.44572	6.11355	-0.332175	3.06151	3.34116	0.279656	4.80402	2.63906	0	N	W	3.8712	516
71	DAN2K	2.75	3.12	0.38	0.0567638	Male	0.0355263	5.06323	4.45491	-0.608311	6.47421	4.7652	-1.70901	3.01961	2.93957	-0.0800427	6.00185	6.05004	0.0481807	2.86516	2.76219	-0.102971	4.80402	1.38629	0	N	L	3.8712	510
72	DAN2K	2.76	3.2	0.39	0.0633901	Herm	0.150513	4.74488	4.85844	0.113564	6.35722	4.46402	-1.89321	4.89407	4.78372	-0.110348	6.10737	5.87211	-0.235261	2.37351	1.78929	-0.584226	5.77765	2.63906	0	Y	W	4.82831	221
72	DAN2K	2.76	3.17	0.36	0.0333901	Herm	0.167778	5.00195	4.79042	-0.211524	6.3433	4.39654	-1.94676	3.83823	3.6699	-0.168335	5.85447	6.11732	0.262855	2.57071	1.81969	-0.751023	5.77765	2.3979	0	Y	L	4.82831	218
